# Supplementary material for: Fungal metabolic profile dataset was not influenced by long-term in vitro preservation of strains
Source: Data Brief. 2019 Sep 26;27:104568. doi: 10.1016/j.dib.2019.104568 (PMC6820071; doi:10.1016/j.dib.2019.104568)
Supplement: Multimedia component 1 [file mmc1.xlsx]

## Sheet: List1
Table S1: Geosmithia growth on Biolog MicroPlate for Filamentous fungi assessed by reading an absorbance at 750 nm.
G. species	Code	Year	A2	A3	A4	A5	A6	A7	A8	A9	A10	A11	A12	B2	B4	B5	B6	B7	B8	B9	B10	B11	B12	C1	C2	C3	C4	C5	C6	C7	C8	C9	C10	C11	C12	D1	D2	D3	D4	D5	D6	D7	D8	D9	D10	D11	D12	E1	E2
G. sp. 1	1	2006	0.0458	0.0336	0.04775	0.04305	0.0991	0.09675	0	0.00895	0.1847	0.18935	0.18375	0.1872	0.1662	0.2312	0	0.20035	0	0.17725	0.33795	0	0.31995	0.0652	0	0.1862	0.1451	0.25585	0.0465	0.07975	0.04285	0.07595	0.0662	0.27125	0.22315	0.2421	0.17625	0.0316	0.01255	0.01915	0.0671	0.1099	0.287	0.0356	0.09345	0.0784	0.0642	0	0.0787
G. sp. 2	2	2004	0.3876	0.0356	0.24125	0.0218	0.1496	0.0872	0.24665	0.9724	0.3608	0.20105	0.3287	0.41995	0.21515	0.41695	0.0073	0.17265	0.10715	0.53935	0.43315	0.19715	0.6826	0.10575	0	0.1512	0.21615	0.3483	0.07195	0.14385	0.25065	0.1574	0.0255	0.63125	0.43065	0.4615	0.28525	0.022	0.16665	0.03345	0.06665	0.0207	0.4114	0.02505	0.2861	0.2003	0.4687	0.3583	0.21795
G. sp. 4	4	2004	0.1889	0	0.3598	0.0238	0.2539	0.0852	0.26925	0.2927	0.7885	0.4533	0.28755	0.4659	0.47735	0.78955	0.05415	0.4865	0.0025	0.44195	0.4592	0.1001	0.56645	0.11015	0	0.29155	0.9486	0.45585	0.3992	0.0703	0.0655	0.0109	0.02655	0.8234	0.8808	0.63905	0.54295	0.01215	0.12155	0.02935	0.02555	0.0351	0.8648	0.03725	0.27215	0.27705	0.661	0.47425	0.3022
G. putterillii	6	2000	0.16015	0	0.25365	0.0129	0.07765	0.1375	0.23295	0.69255	0.4911	0.2957	0.20055	0.43215	0.2365	0.53015	0	0.04115	0	0.42845	0.48925	0.00315	0.7595	0.14275	0	0.19345	0.22775	0.4432	0.0749	0.1287	0.0642	0.20225	0.0391	0.5599	0.7797	0.5091	0.18335	0.02095	0.1252	0.0634	0.0001	0	0.68885	0.05135	0.2288	0.3145	0.4076	0.2238	0.17225
G. flava	7	2002	0.0755	0.00625	0.14465	0.0313	0.1082	0.0614	0.10175	0.59765	0.9633	0.2083	0.29955	0.1334	0.1629	0.4466	0	0.4265	0	0.1402	0.3061	0.13565	0.816	0.18	0	0.1675	0.1285	0.23585	0	0.15715	0.0433	0.0622	0.00895	0.4826	0.6331	0.2662	0.2466	0.13485	0.0212	0	0.03435	0	0.3159	0.035	0.1719	0.3524	0.4543	0.36695	0.0485
G. omnicola	10a	2004	0.04345	0.0002	0.27795	0.0048	0.25795	0.16105	0.165	0.5937	0.6662	0.3212	0.08305	0.2468	0.5933	0.6752	0	0.3091	0.0665	0.24025	0.432	0.0786	0.51105	0.08215	0	0.2085	0.7163	0.42125	0.4124	0.20495	0.06175	0.02415	0.08905	0.6646	0.6509	0.55385	0.35025	0.01355	0.1506	0.02505	0.02415	0.00885	0.64015	0.02205	0	0.3636	0.21765	0.2542	0.21265
G. omnicola	10b	2006	0.0458	0.0024	0.1556	0.0076	0.1107	0.1147	0.165	0.375	0.58475	0.4005	0.12735	0.2482	0.20895	0.56975	0	0.1007	0.0345	0.3207	0.27835	0.1262	0.6008	0.10215	0	0.1516	0.1904	0.38725	0.14475	0.38365	0.02555	0.03585	0.16845	0.38005	0.7853	0.40945	0.2685	0.0077	0.0954	0.05075	0.01135	0.004	0.3975	0.0518	0.0883	0.28265	0.4023	0.60815	0.108
G. omnicola	10c	2009	0.0563	0.0116	0.77345	0.001	0.56905	0.3188	0.1795	0.79935	0.955	0.62635	0.16	0.40035	0.90055	0.93715	0.0488	0.8423	0.1118	0.38675	0.58595	0.1352	0.7004	0.05095	0	0.25065	1.01145	0.44615	0.84985	0.1467	0.09105	0.0675	0.3292	0.6595	0.5915	0.91245	0.70225	0.032	0.2284	0.09875	0.05	0.05325	0.92635	0.06175	0.0002	0.4239	0.41405	0.62645	0.5151
G. omnicola	10d	2009	0.14465	0	0.636	0.0097	0.4706	0.135	0.29285	0.95505	1.0935	0.7419	0.43105	0.44585	1.04855	1.02885	0.08255	0.51485	0.22595	0.58385	0.6962	0.1589	0.8454	0.0859	0	0.4486	1.0846	0.5523	0.75455	0.12355	0.09345	0.036	0.0221	0.95835	0.98115	1.1145	0.8072	0.0224	0.07135	0.0334	0.0254	0.01735	0.9927	0.03715	0.3533	0.28245	0.8805	0.8001	0.4489
G. omnicola	10e	2004	0.08215	0	0.3819	0.00895	0.36315	0.24755	0.1024	0.7134	0.79315	0.545	0.1862	0.2867	0.79245	0.9589	0.01755	0.77095	0	0.35275	0.58555	0.1043	0.69795	0.0721	0	0.25145	0.84595	0.5234	0.77	0.06835	0.059	0.04385	0.22585	0.8271	0.8699	0.71585	0.65575	0.01675	0.1825	0.0246	0.0487	0.0407	0.98875	0.06095	0.02005	0.40295	0.464	0.43975	0.2533
G. sp. 11	11	2003	0.28035	0.0946	0.19335	0.0366	0.13735	0.3012	0.2229	0.4337	0.5938	0.29055	0.31705	0.5174	0.1522	0.7991	0.0629	0.1018	0.0252	0.58325	0.2278	0.09415	0.7233	0.09685	0	0.1415	0.1362	0.26775	0.1269	0.18235	0.07635	0.04555	0.077	0.52475	0.58015	0.3567	0.336	0.0291	0.2295	0.06885	0.0346	0.0236	0.279	0.07085	0.20455	0.26055	0.4953	0.19765	0.18155
G. obscura	17	2003	0.11685	0.0403	0.1142	0.02105	0.0548	0.05215	0.0645	0.7316	0.3556	0.30285	0.3634	0.2922	0.1722	0.4673	0.0064	0.172	0	0.49255	0.3641	0	0.84455	0.1641	0	0.25055	0.239	0.49485	0.07475	0.07835	0.0556	0.15285	0.011	0.50765	0.48765	0.2431	0.1969	0	0.1624	0.0609	0.0462	0.01795	0.2925	0.1242	0.1196	0.42025	0.1718	0.295	0.1672
G. lavendula	18a	2005	0.1549	0.0274	0.1182	0.04485	0.1151	0.0555	0.0352	0.22745	0.24765	0.2876	0.1735	0.31815	0.17295	0.44345	0	0.1857	0	0.2514	0.25175	0.0488	0.56925	0.0951	0	0.1614	0.2096	0.3956	0.08345	0.08405	0.0479	0.01015	0	0.2725	0.43165	0.50215	0.13505	0.01855	0.0238	0.0037	0.0236	0.01935	0.3585	0.0408	0.14155	0.1382	0.08775	0.0862	0.2018
G. lavendula	18b	2006	0.1555	0.00445	0.0727	0.0134	0.04195	0.0352	0.05155	0.27385	0.68715	0.3275	0.177	0.1369	0.4662	0.5017	0	0.72645	0	0.3059	0.4813	0	0.3265	0.04935	0	0.23345	0.89325	0.28165	0.1747	0.02785	0.014	0.0144	0.01365	0.3351	0.2585	0.41105	0.6605	0.0264	0.0427	0.01325	0.0279	0.01685	0.6105	0.02265	0.1166	0.098	0.07125	0.14745	0.23625
G. sp. 19	19	2004	0.0783	0	0.1209	0.0475	0.0757	0.13075	0.0249	0.01435	0.193	0.19485	0.11405	0.3751	0.1262	0.3641	0	0.2995	0	0.1417	0.27345	0.09445	0.29275	0.05755	0	0.0555	0.16445	0.36305	0.0387	0.1249	0.02085	0.00745	0	0.1829	0.3651	0.3485	0	0.015	0.14035	0.07325	0.05365	0.0577	0.2718	0.0214	0.0238	0.17785	0.05045	0	0.0724
G. sp. 20	20	2004	0.06565	0.0606	0.1298	0.0629	0.1813	0.1125	0.03315	0.0469	0.44715	0.323	0.2213	0.37005	0.1728	0.2114	0	0.48545	0	0.28585	0.44875	0.1634	0.4447	0.09445	0	0.3429	0.1982	0.26635	0.0298	0.14635	0.0278	0.05275	0.0204	0.23845	0.4071	0.40195	0.12165	0.0567	0.17115	0.09625	0.0534	0.0804	0.3093	0.00555	0.0917	0.24925	0.1149	0.0308	0.1291
G. sp. 21	21	2004	0.05995	0.1167	0.01135	0.0675	0.08215	0.1726	0.13675	0.3465	0.21615	0.20445	0.1066	0.3266	0.2284	0.83615	0	0.13045	0.05045	0.32595	0.44805	0.01095	0.62775	0.22325	0	0.5458	0.22275	0.3082	0.0493	0.40525	0.08285	0.1158	0.13495	0.5397	0.49905	0.23505	0.492	0.07225	0.1625	0.12955	0.06825	0.0288	0.56035	0.0911	0.07425	0.3342	0.4728	0.29965	0.26775
G. sp. 22	22	2004	0.1396	0.00805	0.28035	0.0407	0.3019	0.20185	0.183	0.63615	0.82835	0.64835	0.07645	0.21285	0.58065	0.9927	0	0.64775	0	0.56555	0.6809	0.09325	0.77985	0.06355	0	0.2005	0.6078	0.6342	0.27325	0.09555	0.03195	0.03445	0.0783	0.90105	0.793	0.9978	0.8721	0.0306	0.2162	0.04025	0.03375	0.02175	0.9833	0.0468	0.01115	0.37165	0.27335	0.4956	0.15375
G. sp. 5	5a	2009	0.1749	0	0.6154	0.01045	0.3445	0.0845	0.26365	0.75025	0.97695	0.5906	0.37835	0.4365	0.88005	0.8175	0.0679	0.4319	0.20375	0.51805	0.48735	0.16485	0.7008	0.0813	0.01295	0.3483	0.73255	0.50995	0.5842	0.1044	0.07515	0.0195	0.0088	0.8181	0.881	0.7875	0.6078	0.00745	0.034	0.0091	0.0151	0.00115	0.7331	0.0389	0.31125	0.23445	0.76415	0.7166	0.49765
G. sp. 5	5b	2009	0.28395	0.00405	0.635	0.03395	0.3902	0.1576	0.26885	0.8937	1.0914	0.7156	0.4224	0.54325	0.98765	0.9315	0.068	0.46245	0.14995	0.6244	0.70675	0.0448	0.84815	0.13605	0	0.3347	1.0925	0.5042	0.7329	0.09575	0.0269	0.0066	0.02415	0.933	0.97025	1.0377	0.7944	0.02825	0.02705	0.02965	0.03715	0.031	0.9773	0.04645	0.34765	0.3823	0.8353	0.452	0.3787
G. sp. 5	5c	2009	0.17615	0	0.55805	0.02445	0.36885	0.09325	0.3246	0.91875	1.1196	0.75215	0.4512	0.55095	1.0602	1.0063	0.0656	0.4928	0.18855	0.5479	0.7217	0.07555	0.85545	0.09735	0	0.4027	0.98375	0.55465	0.68205	0.0934	0.06875	0.0266	0.0159	0.9901	0.97055	1.12675	0.8054	0.016	0.05235	0.01735	0.02565	0.0075	0.96655	0.0381	0.34175	0.1944	0.86625	0.85915	0.4608
G. sp. 5	5d	2009	0.207	0.00635	0.61145	0.0161	0.3461	0.105	0.32345	0.80435	0.8753	0.52555	0.3343	0.6136	1.0574	0.95405	0.08115	0.49995	0.22915	0.48825	0.4645	0.15135	0.676	0.07095	0	0.405	0.9929	0.51595	0.57285	0.08265	0.0942	0.03	0.0178	0.89325	0.84075	0.97655	0.7302	0.02225	0.064	0.0251	0.0297	0.0186	0.93005	0.0527	0.37935	0.20255	0.75885	0.6848	0.54775
G. sp. 5	5e	2009	0.07065	0	0.35745	0.0165	0.2991	0.1313	0.25475	0.9461	1.10595	0.67295	0.4472	0.46055	0.9053	1.0441	0.05475	0.37125	0.16025	0.5119	0.78905	0.02145	0.93905	0.0937	0	0.32625	1.081	0.53485	0.49115	0.0698	0.0486	0.0308	0.02105	1.00535	1.0361	1.0999	0.8705	0.025	0.03955	0.01995	0.03	0.01565	1.0064	0.03575	0.3582	0.2041	0.8084	0.6281	0.30915
G. sp. 5	5f	2009	0.1188	0	0.50135	0	0.4096	0.0997	0.2348	0.8179	1.1435	0.68935	0.39735	0.5549	0.9607	1.00505	0.0535	0.5719	0.2178	0.54635	0.6129	0.01105	0.7482	0.06125	0	0.37885	1.0165	0.5175	0.7377	0.05455	0.0494	0.0152	0.0054	0.9254	0.9324	0.9668	0.6969	0.00595	0.03375	0.0112	0.02475	0.0101	0.97455	0.0321	0.33385	0.1924	0.85995	0.56685	0.41105
G. sp. 5	5g	2003	0.28395	0	0.73575	0	0.39145	0.11095	0.2428	0.7672	1.1455	0.8201	0.43705	0.48035	1.06195	0.9075	0.0392	0.38825	0.11785	0.49545	0.7954	0.1043	0.7275	0.10505	0	0.31025	1.03335	0.64205	0.8338	0.04965	0	0	0	0.96025	1.0027	1.07105	0.7623	0	0	0	0	0	0.96325	0	0.3864	0.3481	0.8748	0.50615	0.4688
G. sp. 5	5h	1997	0.2393	0.01805	0.6173	0.034	0.3922	0.10205	0.25665	0.93	1.1573	0.86295	0.51925	0.4762	1.12065	1.03305	0.07625	0.5066	0.14375	0.6328	0.82575	0.17865	0.93255	0.09235	0	0.4149	1.0199	0.602	0.7844	0.1059	0.07535	0.03315	0.0275	1.01925	1.04665	1.062	0.7929	0.0183	0.0514	0.02505	0.0232	0.01	0.96875	0.0402	0.3903	0.28945	0.9051	0.6682	0.5383
G. sp. 5	5i	2007	0.2741	0.01145	0.22645	0.01045	0.116	0.0543	0.2143	0.82535	0.88285	0.7688	0.37135	0.2882	0.23075	0.7615	0.02945	0.16135	0.05415	0.5428	0.4192	0.2281	0.81675	0.2381	0	0.2352	0.1683	0.41625	0.0489	0.152	0.1872	0.14085	0.042	0.7037	0.83785	0.7315	0.6485	0.02165	0.07905	0.03565	0.0281	0	0.629	0.0648	0.49965	0.2458	0.4495	0.5177	0.20715
G. langdonii	15a	2009	0.0995	0.015	0.0513	0.03085	0.1634	0.28175	0	0.5481	0.53865	0.30435	0.29025	0.17115	0.322	0.8331	0	0.4755	0	0.2932	0.41355	0.06165	0.64715	0.03525	0	0.15835	0.3298	0.4383	0.09935	0.0304	0.0428	0.0473	0.07765	0.7087	0.7291	0.5464	0.6746	0.02695	0.1262	0.0599	0.0802	0.08095	0.78235	0.0662	0	0.41425	0.1739	0.08045	0.19805
G. langdonii	15b	2009	0.1077	0	0.07035	0	0.14975	0.2473	0	0.58585	0.6754	0.34545	0.26585	0.2305	0.40305	0.78875	0	0.54385	0	0.3147	0.4816	0.0682	0.6837	0.0354	0	0.13175	0.40295	0.4092	0.0779	0.1393	0	0	0.03715	0.70995	0.7293	0.6725	0.66225	0	0.0772	0.05485	0.0418	0.06565	0.8267	0.0108	0	0.4056	0.16245	0.0844	0.22695
G. langdonii	15c	2009	0.12195	0	0.0947	0	0.1976	0.2645	0.0067	0.6136	0.54175	0.46665	0.2469	0.3293	0.5758	0.79315	0.01055	0.49315	0	0.33185	0.63795	0.06155	0.6358	0.0776	0	0.13525	0.62035	0.47875	0.0772	0.19175	0.0085	0.002	0.0563	0.7218	0.70145	0.7023	0.6218	0.0112	0.0615	0.0406	0.04025	0.055	0.71705	0.02465	0	0.35495	0.2462	0.1738	0.2806
G. langdonii	15d	2009	0.0882	0	0.0429	0	0.16375	0.19625	0	0.5467	0.4709	0.3406	0.2805	0.22355	0.42345	0.75615	0	0.46325	0	0.31865	0.5448	0.0375	0.644	0.066	0	0.12245	0.3746	0.4162	0.0584	0.108	0	0	0.0521	0.6892	0.6904	0.6012	0.7064	0	0.06695	0.04705	0.04395	0.0559	0.75395	0.00135	0	0.36795	0.1665	0.14095	0.2264
G. langdonii	15e	2005	0.1572	0	0.0323	0.00845	0.18585	0.3094	0	0.29535	0.52895	0.33655	0.31615	0.1628	0.27335	0.93475	0	0.5744	0	0.40245	0.43095	0.08605	0.73775	0.0078	0	0.10285	0.33225	0.49035	0.1313	0	0.04695	0.0232	0.05475	0.69185	0.8948	0.45715	0.675	0.0474	0.11435	0.02655	0.0666	0.0556	0.87195	0.0705	0	0.3553	0.2059	0.07135	0.18545
G. langdonii	15f	2005	0.1866	0.02285	0.0944	0.06175	0.2342	0.2322	0	0.3158	0.71655	0.42255	0.2721	0.2274	0.7667	0.8733	0.0292	0.61515	0	0.3058	0.49165	0.1169	0.80295	0.0393	0	0.17955	0.5966	0.45395	0.1977	0.28245	0.09	0.0731	0.1486	0.734	0.73595	0.63145	0.6863	0.074	0.1304	0.0721	0.07785	0.05975	0.9745	0.0981	0.02835	0.439	0.38185	0.0992	0.22265
G. langdonii	15g	2005	0.21095	0	0.03615	0.0201	0.23	0.15095	0.02375	0.24775	0.4813	0.32445	0.2621	0.0421	0.38755	0.7989	0.0097	0.7289	0	0.3348	0.3993	0.05305	0.7378	0.0825	0	0.0887	0.3192	0.34525	0.1914	0.06615	0.03035	0.0287	0.03495	0.78375	0.7215	0.6775	0.47575	0.024	0.12115	0.04295	0.05065	0.0376	0.7347	0.02455	0.01725	0.40945	0.10865	0.3381	0.18305
G. langdonii	15h	2005	0.22425	0	0.02195	0.04675	0.14085	0.26845	0	0.3033	0.6579	0.40925	0.4383	0.09405	0.51945	0.8268	0	0.56635	0	0.425	0.5468	0.06055	0.71735	0.04035	0	0.12385	0.4369	0.5489	0.119	0.0654	0.0873	0.07775	0.08795	0.7912	0.8534	0.72395	0.75725	0.08025	0.0888	0.0492	0.05465	0.0529	0.8421	0.08465	0.00945	0.3574	0.2282	0.16265	0.2728
G. sp. 8	8a	2001	0.01595	0	0.0058	0	0.0879	0.16155	0	0.36355	0.2687	0.2603	0.13875	0.19715	0.22735	0.60385	0	0.19775	0	0.15745	0.25025	0.01555	0.3384	0.0027	0	0.15535	0.31465	0.333	0.1497	0	0	0	0.0628	0.3877	0.406	0.25725	0.3458	0.0099	0.0812	0.035	0.02945	0.00415	0.33435	0.0228	0.0016	0.1697	0.12425	0.072	0.1648
G. sp. 8	8b	2005	0.0539	0.0067	0.0134	0	0.0206	0.1356	0.0406	0.3084	0.10765	0.1894	0.2138	0.29325	0.11685	0.14455	0	0.1154	0	0.3965	0.29055	0	0.5644	0.1226	0	0.2159	0.188	0.39485	0.00155	0.0754	0.01265	0.00675	0.04335	0.35145	0.9409	0.10825	0.0434	0	0.09955	0	0	0	0.37595	0	0.12075	0.21645	0.1896	0.3441	0.1018
G. sp. 8	8c	2006	0.02265	0.00275	0.0353	0	0.10155	0.1824	0	0.68075	0.40705	0.25165	0.31455	0.4362	0.37995	0.7986	0	0.25695	0	0.27025	0.31305	0	0.37265	0.0556	0	0.23505	0.42655	0.457	0.273	0	0.06905	0.02695	0.0891	0.3808	0.53785	0.2907	0.3293	0.0367	0.17705	0.0317	0.01405	0	0.55595	0.0161	0.0175	0.2415	0.2191	0.0637	0.222
G. sp. 12	12a	2002	0.1144	0	0.07045	0	0.0455	0.0174	0.0115	0.3264	0.111	0.14185	0.062	0.1501	0.058	0.09735	0	0.1366	0	0.1881	0.2576	0.0064	0.35825	0.137	0	0.065	0.1779	0.21275	0	0.079	0	0	0	0.0578	0.2844	0.19755	0.16595	0.02615	0.0479	0.00205	0	0	0.1198	0	0.04145	0.08165	0.03425	0.1545	0.1387
G. sp. 12	12b	2005	0.03175	0.0046	0.2239	0	0.1128	0.02535	0	0.22205	0.31005	0.26345	0.0445	0.06115	0.30525	0.23925	0	0.10465	0	0.1751	0.36855	0	0.1913	0.05695	0	0.1929	0.34925	0.3108	0.0671	0.1082	0.0091	0	0.13765	0.33765	0.30945	0.23145	0.21735	0.03485	0.0726	0.09445	0.03295	0	0.29435	0.02645	0	0.13505	0.11705	0.1569	0.13955
G. ulmacea	13	2004	0.04195	0.0051	0	0	0	0.04015	0	0.0965	0.1175	0.15885	0.11355	0	0.1304	0.22525	0	0	0	0.2343	0.3436	0.01605	0.21445	0.05785	0	0.0022	0.1018	0.1723	0.0662	0	0	0	0.00085	0.216	0.2257	0.1741	0.218	0	0.1218	0.02195	0	0	0.23115	0	0.0352	0.14835	0.12005	0.22175	0.10385
G. morbida	41a	2007	0.08585	0.0173	0.0813	0	0.05635	0.0004	0.04505	0.1675	0.12705	0.22635	0.22455	0.05875	0.17795	0.4419	0	0	0	0.2302	0.22675	0	0.3501	0.0099	0	0.0675	0.0945	0.4137	0.13425	0.0536	0	0	0.0003	0.1086	0.1998	0.2112	0.2219	0	0.0338	0.019	0.01225	0	0.28625	0.0234	0.0467	0.12875	0.0414	0.091	0.13965
G. morbida	41b	2009	0.08605	0	0.11035	0.00115	0.0459	0.0126	0.0683	0.14255	0.1193	0.13965	0.20995	0.08655	0.1361	0.28505	0	0	0	0.2448	0.17155	0	0.3592	0.01685	0	0.0462	0.06615	0.1588	0.2421	0.0584	0.01825	0.0009	0.1364	0.14875	0.15665	0.1916	0.19295	0.00395	0.0135	0.016	0.0263	0	0.30525	0.01205	0.04175	0.1071	0.0223	0.1567	0.1351
G. morbida	41c	2008	0.060725	0.002725	0.03775	0.00865	0.022	0.04575	0.00825	0.114475	0.137275	0.22115	0.251325	0.049575	0.09445	0.48675	0	0	0	0.26775	0.201275	0	0.4346	0.014675	0	0.054725	0.09635	0.181875	0.220775	0.029375	0.00135	0.00455	0	0.22325	0.272325	0.3192	0.27885	0.02035	0.00495	0.000675	0.0276	0	0.27975	0.00795	0.073075	0.0676	0.049125	0.13045	0.16725
G. morbida	41d	2008	0.0567	0.0034	0.0388	0.002	0.0153	0.06145	0.00925	0.1291	0.1506	0.2336	0.2498	0.0515	0.10805	0.5483	0	0	0	0.2698	0.22125	0	0.49245	0.0148	0	0.0612	0.0979	0.1965	0.22285	0.0246	0	0.0039	0	0.2408	0.2856	0.33235	0.3066	0.01825	0.00725	0	0.0254	0	0.29825	0.00025	0.0705	0.0639	0.03975	0.1293	0.1549
G. sp. 9	9	2005	0.03635	0.01025	0.0368	0.07085	0.0656	0.0387	0.0404	0.16595	0.0868	0.1604	0.07745	0.0349	0.0802	0.33045	0	0.05635	0	0.18355	0.0497	0	0.20245	0.0308	0	0.0421	0.06535	0.186	0.04885	0	0.05465	0.06235	0.09355	0.20895	0.20015	0.05125	0.19325	0.1295	0.0666	0.0489	0.05955	0.0192	0.12785	0.0602	0.13105	0.1483	0.0383	0.0538	0.1494
G. sp. 16	16	2007	0.0086	0	0.00636667	0	0.0234333	0	0	0.00593333	0.117533	0.0948333	0.0813667	0	0.206867	0.2775	0	0	0	0.162833	0.165633	0	0.267233	0	0	0.0059	0.109333	0.0921	0.0835	0	0.0304667	0.00496667	0.0248333	0.0415667	0.100433	0.1417	0.200833	0.0178667	0.148533	0.0163	0.0189667	0.0129667	0.149167	0.0323667	0.0404	0.0898	0.0239333	0	0.113667
G. sp. 24	24	2007	0.00055	0	0.17535	0.01015	0.07035	0.12165	0.0023	0.25505	0.26665	0.2752	0.02425	0.09925	0.3215	0.2885	0.0091	0.0544	0	0.2412	0.6179	0	0.1963	0.1129	0	0.0167	0.41	0.1656	0.0899	0	0.041	0.0562	0	0	0.0024	0.31025	0.2511	0.00845	0.03375	0.0932	0.02705	0.00765	0.24885	0.01695	0.0922	0.05595	0.1955	0.2339	0.3118
G. sp. 25	25	2008	0.04455	0.011775	0.003325	0.0083	0.01485	0.06015	0	0.004	0.043325	0.07825	0.071575	0.000725	0.058375	0.127175	0	0.000375	0	0.109175	0	0	0.18865	0.048875	0	0.001075	0.0657	0.0297	0.037725	0	0.006875	0.012675	0.004425	0	0.02915	0.012575	0.120575	0.03655	0.025025	0.031975	0.02675	0.02995	0.156375	0.028925	0.028675	0	0.009925	0	0.037425
G. sp. 26	26	2006	0.0766	0.00425	0.25155	0.0127	0.0752	0.1674	0.03405	0.2216	0.23535	0.23135	0.16225	0.05925	0.2971	0.15435	0.02235	0.14425	0	0.1917	0.48425	0.0704	0.18895	0.0953	0	0.0836	0.28725	0.04585	0.29175	0.0328	0.01435	0.0128	0.00195	0.00835	0.02115	0.22855	0.19155	0.0133	0.01245	0.01785	0.0205	0.02635	0.14535	0.01565	0.08565	0.047	0.2336	0.05185	0.17825
G. sp. 27	27	2006	0.1475	0	0.044	0.0729	0.0402	0.01735	0.004	0.0676	0.16965	0.27935	0.43685	0	0.12955	0.40935	0.0165	0.0765	0	0.5562	0.4757	0.1365	0.47915	0.02165	0	0	0.21915	0.0436	0.04705	0	0.0254	0.0289	0.03	0.05235	0.06705	0.29985	0.3605	0.04375	0.03795	0.02825	0.0544	0.0679	0.43845	0.0356	0.0757	0.1083	0.02015	0.22055	0.3333
G. sp. 28	28	2007	0.21705	0.0079	0.7684	0.0281	0.29355	0.3136	0.09815	0.2509	0.8977	0.64135	0.42305	0.0257	0.8992	0.67865	0.08305	0.18965	0	0.4358	0.6012	0.0635	0.7871	0.07455	0	0.13935	1.006	0.3478	0.21555	0.0828	0.0164	0.0031	0.00255	0.5377	0.51285	0.86755	0.88375	0.02365	0.01315	0.00295	0	0.01025	0.86795	0.0031	0.184	0.1685	0.6864	0.4421	0.3893
G. sp. 29	33	2008	0.04535	0.0297	0.0334	0.0379	0.0323	0.08315	0	0	0.1311	0.2417	0.0724	0	0.0687	0.17865	0.039	0.0532	0	0.1582	0	0.00545	0.2193	0.04725	0	0	0.09	0	0.075	0	0.0338	0.03305	0.0414	0.02725	0.08765	0.1514	0.18175	0.07	0.0461	0.0565	0.0625	0.04065	0.17985	0.05335	0.08385	0.0517	0.0319	0	0.1445
G. sp. 30	30	2007	0.11615	0.022	0.00045	0.01105	0.09675	0.13695	0.012	0.1436	0.2294	0.194	0.28275	0	0.1017	0.41585	0	0.12995	0	0.3516	0.2751	0.0059	0.48515	0.00165	0	0	0.09865	0	0.1198	0	0.1023	0.05815	0.0261	0.0098	0.15845	0.277	0.214	0.1188	0.1	0	0.11	0.0579	0.28625	0.0547	0.13915	0.1045	0.0186	0.12005	0.25375
G. sp. 30	34	2008	0.0745	0.0152	0	0	0.0523	0	0	0.0883	0.167	0.2258	0.079	0.08	0.1118	0.16	0	0	0	0.1879	0.0159	0	0.1663	0.0235	0	0.0022	0.0079	0.0333	0.0193	0	0.0721	0.0643	0	0	0.0532	0.0663	0.0725	0.0323	0.1196	0	0.0515	0.0109	0.166	0.051	0.1102	0.1407	0.0157	0	0
G. sp. 31	31	2007	0.11635	0.0184	0.0498	0.0346	0.02315	0.06785	0.0352	0.1851	0.12565	0.283	0.2306	0.0062	0.13705	0.25105	0.00955	0.0942	0	0.26505	0.1085	0.0141	0.3174	0.007	0	0.01645	0.0513	0.02015	0.09055	0.0882	0.0356	0.0275	0.01045	0.0152	0.01665	0.15745	0.2746	0.00955	0.1507	0.02545	0.02305	0.0273	0.3214	0.0152	0.0565	0.1769	0.10985	0.1435	0.2937
G. microcorthyli	38	2006	0.0888333	0	0.0580333	0.0199	0.104467	0.113	0	0.1265	0.180267	0.241367	0.0437667	0.317967	0.228533	0.3924	0	0.150667	0	0.164233	0.259733	0.0876	0.442833	0.1165	0	0.2226	0.3029	0.387833	0.136833	0	0.027	0.022	0.0674667	0.261867	0.2656	0.267333	0.2814	0.0438	0.1274	0.0547	0.0212667	0.0232333	0.3711	0.0510333	0.0516	0.106133	0.0965	0.0304333	0.102533
G. eupagioceri	39	2006	0.0289	0	0.2246	0.2077	0.0357	0.0517	0	0.0654	0.185	0.2019	0.1387	0.0236	0.4064	0.4032	0.0226	0	0	0.1767	0.4175	0.1289	0.3758	0.1097	0	0.228	0.1726	0.2256	0.0787	0.0454	0	0.0261	0.0686	0.4219	0.3703	0.4032	0	0	0.2243	0.0188	0.1046	0.0949	0.403	0.0265	0.0691	0.1624	0.106	0	0.3141
G. cnesini	29	2007	0	0	0.0166	0	0.09865	0.08805	0	0.02325	0.212	0.1635	0.2765	0.12995	0.15905	0.2246	0.01575	0	0	0.13215	0.3034	0	0.2808	0.0125	0	0.1574	0.2124	0.46615	0.09625	0.0135	0.0066	0	0.1456	0.24915	0.17125	0.1549	0.2719	0.06815	0.068	0.0713	0.07625	0.02745	0.22765	0.1347	0.16575	0.043	0.092	0	0.21785
G. rufescens	42	2007	0.11515	0	0.3233	0.0016	0.1299	0.08485	0.01075	0.0488	0.31395	0.2882	0.19625	0.23975	0.31495	0.1629	0	0.18465	0	0.2336	0.3069	0.2114	0.18225	0.0565	0	0.1801	0.4377	0.4058	0.10405	0.039	0.0056	0.0293	0.072	0.1821	0.17735	0.30255	0.1553	0.03765	0.0285	0.0397	0.0338	0.02475	0.2734	0.03345	0.1854	0.07355	0.12255	0.0846	0.24715
Absorbance at 750 nm: 0				0	0.1	0.2	0.3	0.4	0.5	0.6	0.7	0.8	0.9	1	1.17	1.17
[truncated: 45 more columns]
